# Supplementary material for: Association between Air Pollutants and Asthma Emergency Room Visits and Hospital Admissions in Time Series Studies: A Systematic Review and Meta-Analysis
Source: PLoS One. 2015 Sep 18;10(9):e0138146. doi: 10.1371/journal.pone.0138146 (PMC4575194; doi:10.1371/journal.pone.0138146)
Supplement: S2 File — (XLS) [file pone.0138146.s003.xls]

## Sheet: CO
Overall study analyses							Study quality sensitivity analyse						male subgroup analyse						children subgroup analyse						cold season analyse						ERV subgroup analyse						Lag ≤2days subgroup analyse
study	year	OR	ll	ul			study	year	OR	ll	ul		study	year	RR	LL	UL		study	year	RR	LL	UL		study	year	RR	LL	UL		study	year	RR	LL	UL		Thompson AJ	2001	1.025	1	1.055
Thompson AJ	2001	1.025	1	1.055			Thompson AJ	2001	1.025	1	1.055		Szyszkowicz M	2008	1.086	1.069	1.138		Fusco D	2001	1.055	1.007	1.105		Jalaludin BB	2008	1.012	1.005	1.018		Thompson AJ	2001	1.025	1	1.055		Fusco D	2001	1.005	0.975	1.038
Fusco D	2001	1.005	0.975	1.038			Fusco D	2001	1.005	0.975	1.038		Lin M	2003	1.08	1	1.176		Norris G	1999	1.133	1.027	1.253		Lavigne E	2010	0.8	0.48	1.16		Szyszkowicz M	2008	1.076	1.032	1.12		Norris G	1999	1.133	1.027	1.253
Szyszkowicz M	2008	1.076	1.032	1.12			Hajat S	1999	1.02	0.985	1.058		Lin M	2004	1.096	0.984	1.226		Hajat S	1999	1.051	0.999	1.105		Son JY	2013	0.967	0.87	1.07		Norris G	1999	1.133	1.027	1.253		Lee JT	2006	1.186	0.894	1.532
Norris G	1999	1.133	1.027	1.253			Krmpotic D	2011	1.218	1.026	1.436		Lin M	2004	1.096	0.968	1.226		Lee JT	2006	1.233	0.867	1.664		Ito K	2007	1.161	1.143	1.173		Hajat S	1999	1.02	0.985	1.058		Lin M	2003	1.08	1	1.176
Hajat S	1999	1.02	0.985	1.058			Lavigne E	2010	1	0.72	1.28		Pereira G (M)	2010	2.215	1.243	3.465		Lin M (M)	2003	1.08	1	1.176		Thompson AJ	2001	1.043	1.006	1.085		Abe T (A)	2007	1.163	0.96	1.409		Lin M	2003	1	0.888	1.096
Lee JT	2006	1.186	0.894	1.532			Stieb DM	2009	0.997	0.974	1.021		Son JY	2013	1.06	0.997	1.123		Lin M (F)	2003	1	0.888	1.096		Strickland MJ	2010	1.007	0.98	1.033		Abe T (C)	2007	1.019	0.953	1.089		Krmpotic D	2011	1.218	1.026	1.436
Lin M	2003	1.08	1	1.176			Hajat S	1999	1.023	0.981	1.065		Santus P	2012	1.082	0.921	1.271		Lin M (ML)	2004	1.096	0.984	1.226		Yang CY	2007	1.115	1.029	1.205		Pereira G (M)	2010	2.215	1.243	3.465		Lin M (ML)	2004	1.096	0.984	1.226
Lin M	2003	1	0.888	1.096															Lin M (MH)	2004	1.096	0.968	1.226		Tsai SS	2006	2.14	1.826	2.479		Pereira G (F)	2010	1.382	0.451	2.424		Lin M (MH)	2004	1.096	0.968	1.226
Krmpotic D	2011	1.218	1.026	1.436															Lin M (FL)	2004	1.16	0.872	1.176		Santus P	2012	1.011	0.89	1.148		Jalaludin BB	2008	1.017	1.01	1.025		Lin M (FL)	2004	1.16	0.872	1.176
Lin M (ML)	2004	1.096	0.984	1.226			Lag exposures sensitivity analyse						female subgroup analyse						Lin M (FH)	2004	1.08	0.904	1.256		Raun LH	2014	1.206	1	1.361		Lavigne E	2010	1	0.72	1.28		Lin M (FH)	2004	1.08	0.904	1.256
Lin M (MH)	2004	1.096	0.968	1.226			study	year	RR	LL	UL		study	year	RR	LL	UL		Abe T	2007	1.019	0.953	1.089								Stieb DM	2009	0.997	0.974	1.021		Abe T (A)	2007	1.163	0.96	1.409
Lin M (FL)	2004	1.16	0.872	1.176			Fusco D	2001	1.005	0.975	1.038		Szyszkowicz M	2008	1.26	1.08	1.48		Pereira G (M)	2010	2.215	1.243	3.465		warm season analyse						Sluaghter JC (E)	2005	1	0.96	1.048		Abe T (C)	2007	1.019	0.953	1.089
Lin M (FH)	2004	1.08	0.904	1.256			Norris G	1999	1.133	1.027	1.253		Lin M	2003	1	0.888	1.096		Pereira G (F)	2010	1.382	0.451	2.424		study	year	RR	LL	UL		Li S	2011	1.005	0.959	1.052		Pereira G (M)	2010	2.215	1.243	3.465
Abe T (A)	2007	1.163	0.96	1.409			Lin M	2003	1.08	1	1.176		Lin M (FL)	2004	1.16	0.872	1.176		Jalaludin BB	2008	1.025	1.017	1.034		Szyszkowicz M	2008	1.298	1.17	1.434		Mar TF	2010	1	0.966	1.034		Pereira G (F)	2010	1.382	0.451	2.424
Abe T (C)	2007	1.019	0.953	1.089			Lin M	2003	1	0.888	1.096		Lin M (FH)	2004	1.08	0.904	1.256		Lavigne E	2010	1.6	1.08	2.24		Jalaludin BB	2008	1.004	0.966	1.044		Santus P	2012	1.03	0.938	1.132		Jalaludin BB	2008	1.017	1.01	1.025
Pereira G (M)	2010	2.215	1.243	3.465			Jalaludin BB	2008	1.017	1.01	1.025		Pereira G (F)	2010	1.382	0.451	2.424		Li S	2011	1.059	1.01	1.111		Lavigne E	2010	1.32	0.88	1.84		Halonen JI (A)	2008	0.927	0.82	1.035		Lavigne E	2010	1	0.72	1.28
Pereira G (F)	2010	1.382	0.451	2.424			Lavigne E	2010	1	0.72	1.28		Son JY	2013	0.977	0.917	1.037		Fletcher T	2000	1.089	0.978	1.21		Son JY	2013	1.17	1	1.353		Halonen JI (E)	2008	1.09	0.947	1.24		Stieb DM	2009	0.997	0.974	1.021
Jalaludin BB	2008	1.017	1.01	1.025			Stieb DM	2009	0.997	0.974	1.021		Santus P	2012	0.985	0.841	1.155		Son JY	2013	1.013	0.943	1.087		Evans KA	2013	1.42	0.037	3.395		Evans KA	2013	1.42	0.037	3.395		Sluaghter JC (E)	2005	1	0.96	1.048
Lavigne E	2010	1	0.72	1.28			Sluaghter JC (E)	2005	1	0.96	1.048								Szyszkowicz M	2008	1.076	1.032	1.12		Ito K	2007	1.119	1.096	1.143		Ito K	2007	1.078	1.066	1.09		Sluaghter JC (H)	2005	1.016	0.936	1.104
Stieb DM	2009	0.997	0.974	1.021			Sluaghter JC (H)	2005	1.016	0.936	1.104								Evans KA	2013	1.42	0.037	3.395		Strickland MJ	2010	1.091	1.045	1.136		Hajat S	1999	1.023	0.981	1.065		Mar TF	2010	1	0.966	1.034
Sluaghter JC (E)	2005	1	0.96	1.048			Mar TF	2010	1	0.966	1.034								Thompson AJ	2001	1.043	1.012	1.074		Yang CY	2007	1.417	1.27	1.578		Strickland MJ	2010	1.031	1.008	1.055		Santus P	2012	1.03	0.938	1.132
Sluaghter JC (H)	2005	1.016	0.936	1.104			Santus P	2012	1.03	0.938	1.132								Strickland MJ	2010	1.031	1.008	1.055		Tsai SS	2006	1.612	1.38	1.86		Raun LH	2014	1.155	1	1.258		Fletcher T	2000	1.009	0.977	1.022
Li S	2011	1.005	0.959	1.052			Son JY	2013	1.003	0.957	1.048								Yang CY	2007	1.417	1.27	1.578		Santus P	2012	1.179	0.869	1.599								Strickland MJ (W)	2010	1.12	1.072	1.169
Mar TF	2010	1	0.966	1.034			Halonen JI	2008	1.09	0.947	1.24								Yang CY	2007	1.115	1.029	1.205		Thompson AJ	2001	1.037	0.988	1.098								Strickland MJ (C )	2010	1.004	0.975	1.033
Sheppard L	1999	1.052	1.026	1.078			Raun LH	2014	1.155	1	1.258								Tsai SS	2006	1.612	1.38	1.86		Raun LH	2014	1.155	0.899	1.412		HA subgroup analyse						Son JY	2013	1.003	0.957	1.048
Santus P	2012	1.03	0.938	1.132															Tsai SS	2006	2.14	1.826	2.479								study	year	RR	LL	UL		Halonen JI	2008	0.927	0.82	1.035
Fletcher T	2000	1.009	0.977	1.022															Santus P	2012	1.031	0.921	1.154								Fusco D	2001	1.005	0.975	1.038		Halonen JI	2008	1.09	0.947	1.24
Strickland MJ (W)	2010	1.12	1.072	1.169															Andersen ZJ	2008	1	0.993	1.008								Lee JT	2006	1.186	0.894	1.532		Evans KA	2013	1.42	0.037	3.395
Strickland MJ (C )	2010	1.004	0.975	1.033																											Lin M （M）	2003	1.08	1	1.176		Ito K	2007	1.078	1.066	1.09
Son JY	2013	1.003	0.957	1.048															adult subgroup analyse												Lin M (F)	2003	1	0.888	1.096		Barnett AG	2005	1.02	0.99	1.05
Halonen JI	2008	0.927	0.82	1.035															study	year	RR	LL	UL								Krmpotic D	2011	1.218	1.026	1.436		Lee JT	2002	1.128	1.08	1.176
Halonen JI	2008	1.09	0.947	1.24															Hajat S	1999	1.011	0.974	1.051								Lin M (ML)	2004	1.096	0.984	1.226
Evans KA	2013	1.42	0.037	3.395															Abe T	2007	1.163	0.96	1.409								Lin M (MH)	2004	1.096	0.968	1.226
Ito K	2007	1.078	1.066	1.09															Lavigne E	2010	0.68	0.32	1.12								Lin M (FL)	2004	1.16	0.872	1.176		Lag >2days subgroup analyse
Yang CY	2007	1.417	1.27	1.578															Lavigne E	2010	0.88	0.32	1.52								Lin M (FH)	2004	1.08	0.904	1.256		study	year	RR	LL	UL
Yang CY	2007	1.115	1.029	1.205															Son JY	2013	0.963	0.897	1.03								Sluaghter JC (H)	2005	1.016	0.936	1.104		Szyszkowicz M	2008	1.076	1.032	1.12
Tsai SS	2006	1.612	1.38	1.86															Halonen JI	2008	1.047	0.95	1.147								Sheppard L	1999	1.052	1.026	1.078		Hajat S	1999	1.02	0.985	1.058
Tsai SS	2006	2.14	1.826	2.479															Cassino C	1999	1	0.998	2.523								Fletcher T	2000	1.009	0.977	1.022		Li S	2011	1.005	0.959	1.052
Barnett AG	2005	1.02	0.99	1.05																											Son JY	2013	1.003	0.957	1.048		Sheppard L	1999	1.052	1.026	1.078
Andersen ZJ	2008	1	0.993	1.008															elderly subgroup analyse												Yang CY (W)	2007	1.417	1.27	1.578		Yang CY (W)	2007	1.417	1.27	1.578
Lee JT	2002	1.128	1.08	1.176															study	year	RR	LL	UL								Yang CY (C)	2007	1.115	1.029	1.205		Yang CY (C)	2007	1.115	1.029	1.205
Raun LH	2014	1.155	1	1.258															Hajat S	1999	1.094	1.006	1.186								Tsai SS(W)	2006	1.612	1.38	1.86		Tsai SS(W)	2006	1.612	1.38	1.86
																			Lavigne E	2010	0.56	0.38	1.56								Tsai SS (C)	2006	2.14	1.826	2.479		Tsai SS (C)	2006	2.14	1.826	2.479
																			Halonen JI	2008	1.163	1.003	1.31								Barnett AG	2005	1.02	0.99	1.05		Hajat S	1999	1.023	0.981	1.065
																			Son JY	2013	1.053	0.963	1.147								Andersen ZJ	2008	1	0.993	1.008		Andersen ZJ	2008	1	0.993	1.008
																			Santus P	2012	1.472	1.048	2.067								Lee JT	2002	1.13	1.08	1.18		Strickland MJ	2010	1.031	1.008	1.055

## Sheet: NO2
Overall study analyses						Study quality sensitivity analyse						male subgroup analyse						children subgroup analyse						cold season analyse						ERV subgroup analyse						Lag ≤2days subgroup analyse
study	year	OR	ll	ul		study	year	RR	LL	UL		study	year	RR	LL	UL		study	year	RR	LL	UL		study	year	RR	LL	UL		study	year	RR	LL	UL		study	year	RR	LL	UL
Thompson AJ	2001	1.039	1.015	1.063		Thompson AJ	2001	1.039	1.015	1.063		Samoli E	2010	1.023	1.001	1.045		Samoli E	2010	1.016	0.999	1.036		Samoli E	2010	1.022	0.988	1.058		Thompson AJ	2001	1.039	1.015	1.063		Thompson AJ	2001	1.039	1.015	1.063
Samoli E	2010	1.011	0.99	1.029		Fusco D	2001	1.021	0.998	1.043		Szyszkowicz M	2008	1.021	1.007	1.035		Samoli E	2010	1.003	0.974	1.033		Anderson HR	1998	1.006	1.002	1.011		Laurent O	2008	1.025	0.99	1.062		Samoli E	2010	1.011	0.99	1.029
Fusco D	2001	1.021	0.998	1.043		Anderson HR	1998	1.006	1.002	1.01		Lin M (M)	2003	1.018	0.996	1.044		Fusco D	2001	1.048	1.013	1.085		Tenias JM	1998	1.083	1.022	1.148		Szyszkowicz M	2008	1.02	1.008	1.032		Fusco D	2001	1.021	0.998	1.043
Morgan G(C )	1998	1.009	0.995	1.024		Hajat S	1999	1.004	0.999	1.01		Lin M(ML)	2004	1.097	1.03	1.172		Morgan G(C )	1998	1.009	0.995	1.024		Tenias JM	1998	1.034	1.004	1.066		Norris G	1999	1.02	0.996	1.049		Morgan G(C)	1998	1.009	0.995	1.024
Morgan G(A )	1998	1.007	0.991	1.022		Ko FWS	2007	1.009	1.005	1.014		Lin M(MH)	2004	1.03	0.963	1.105		Laurent O	2008	1.003	0.926	1.086		Schouten JP	1996	0.999	0.977	1.027		Hajat S	1999	1.004	0.999	1.01		Morgan G(A)	1998	1.007	0.991	1.022
Laurent O	2008	1.025	0.99	1.062		Krmpotic D	2011	1.058	1.006	1.11		Pereira G(M)	2010	1.779	1.049	2.558		Anderson HR	1998	1.006	1.001	1.011		Jalaludin BB	2008	1.007	0.997	1.016		Tenias JM	1998	1.076	1.02	1.134		Laurent O	2008	1.025	0.99	1.062
Anderson HR	1998	1.006	1.002	1.01		Galan I	2003	1.013	0.991	1.035		Son JY	2013	1.044	1	1.091		Lee SL	2006	1.034	1.027	1.04		Lavigne E	2010	0.945	0.868	1.022		Chew FT	1999	1.006	0.945	1.011		Lee SL	2006	1.016	1.009	1.023
Szyszkowicz M	2008	1.02	1.008	1.032		Lavigne E	2010	0.989	0.923	1.054		Iskandar A	2012	1.082	1.037	1.134		Norris G	1999	1.02	0.996	1.049		Yamazaki S(C )	2013	0.939	0.809	1.126		Galan I	2003	1.013	0.991	1.035		Norris G	1999	1.02	0.996	1.049
Lee SL	2006	1.016	1.009	1.023		Stieb DM	2009	0.999	0.988	1.01		Santus P	2012	0.98	0.957	1.004		Hajat S	1999	1.012	1.002	1.023		Son JY	2013	0.982	0.911	1.06		Boutin-Forzano S	2004	1.007	0.996	1.018		Hajat S	1999	1.004	0.999	1.01
Norris G	1999	1.02	0.996	1.049		Chardon B	2007	0.997	0.967	1.027		Cai J	2014	1.013	1.005	1.022		Petroeschevsky A	2001	0.999	0.997	1		Ito K	2007	1	0.999	1.021		Pereira G(M)	2010	1.779	1.049	2.558		Tenias JM	1998	1.076	1.02	1.134
Hajat S	1999	1.004	0.999	1.01		Wong TW	1999	1.026	1.01	1.042								Lee JT	2006	1.018	1.006	1.033		Thompson AJ	2001	1.049	1.015	1.083		Pereira G(F)	2010	1.195	0.562	1.925		Chew FT	1999	1.006	0.945	1.011
Tenias JM	1998	1.076	1.02	1.134														Lin M (M)	2003	1.018	0.996	1.044		Yang CY(C )	2007	1.062	1.037	1.088		Jalaludin BB	2008	1.012	1.007	1.016		Magas OK	2007	1.133	1.047	1.227
Chew FT	1999	1.006	0.945	1.011														Lin M (F)	2003	0.996	0.965	1.027		Tsai SS(C )	2006	1.321	1.251	1.399		Jaffe DH	2003	1.015	0.995	1.034		Lee JT	2006	1.018	1.006	1.033
Magas OK	2007	1.133	1.047	1.227		Lag exposures sensitivity analyse						female subgroup analyse						Lin M(ML)	2004	1.097	1.03	1.172		Castellsague J(C )	1995	1.029	1.004	1.055		Lavigne E	2010	0.989	0.923	1.054		Lin M (M)	2003	1.018	0.996	1.044
Lee JT	2006	1.018	1.006	1.033		study	year	RR	LL	UL		study	year	RR	LL	UL		Lin M(MH)	2004	1.03	0.963	1.105		Santus P	2012	0.993	0.97	1.016		Stieb DM	2009	0.999	0.988	1.01		Lin M (F)	2003	0.996	0.965	1.027
Lin M (M)	2003	1.018	0.996	1.044		Thompson AJ	2001	1.039	1.015	1.063		Samoli E	2010	0.991	0.965	1.017		Lin M(FL)	2004	1.052	0.97	1.142		Yamazaki S	2009	1	0.95	1.12		Li S	2011	1.019	1.003	1.036		Ko FWS	2007	1.009	1.005	1.014
Lin M (F)	2003	0.996	0.965	1.027		Fusco D	2001	1.021	0.998	1.043		Szyszkowicz M	2008	1.048	1.011	1.089		Lin M(FH)	2004	1.007	0.925	1.097		Yamazaki S	2009	1.11	1	1.23		Cirera L	2012	1.026	1.004	1.049		Lin M(ML)	2004	1.097	1.03	1.172
Ko FWS	2007	1.009	1.005	1.014		Laurent O	2008	1.025	0.99	1.062		Lin M (F)	2003	0.996	0.965	1.027		Pereira G(M)	2010	1.779	1.049	2.558		Strickland MJ	2010	1.006	0.997	1.016		Yamazaki S(W)	2013	1.054	0.784	1.591		Lin M(MH)	2004	1.03	0.963	1.105
Krmpotic D	2011	1.058	1.006	1.11		Hajat S	1999	1.004	0.999	1.01		Lin M(FL)	2004	1.052	0.97	1.142		Pereira G(F)	2010	1.195	0.562	1.925		Barnett AG	2005	1.067	0.977	1.165		Yamazaki S(C)	2013	0.939	0.809	1.126		Lin M(FL)	2004	1.052	0.97	1.142
Lin M(ML)	2004	1.097	1.03	1.172		Ko FWS	2007	1.009	1.005	1.014		Lin M(FH)	2004	1.007	0.925	1.097		Jalaludin BB	2008	1.012	1.007	1.016		Cai J	2014	1.019	1.01	1.027		Santus P	2012	0.968	0.954	0.981		Lin M(FH)	2004	1.007	0.925	1.097
Lin M(MH)	2004	1.03	0.963	1.105		Galan I	2003	1.013	0.991	1.035		Pereira G(F)	2010	1.195	0.562	1.925		Lavigne E	2010	1.055	0.945	1.055		Raun LH	2014	1.085	1.049	1.122		Halonen JI(A)	2008	1.015	0.983	1.048		Galan I	2003	1.013	0.991	1.035
Lin M(FL)	2004	1.052	0.97	1.142		Stieb DM	2009	0.999	0.988	1.01		Son JY	2013	1.022	0.978	1.071		Li S	2011	1.019	1.003	1.036								Halonen JI(O)	2008	1.026	0.983	1.073		Boutin-Forzano S	2004	1.007	0.996	1.018
Lin M(FH)	2004	1.007	0.925	1.097		Santus P	2012	0.968	0.954	0.981		Iskandar A	2012	1.06	0.993	1.127		Fletcher T	2000	1	0.998	1.001		warm season analyse						Sunyer J （A）	1997	1.006	1.001	1.011		Pereira G(M)	2010	1.779	1.049	2.558
Galan I	2003	1.013	0.991	1.035		Son JY	2013	1.009	1.001	1.016		Santus P	2012	0.954	0.93	0.978		Son JY	2013	1.047	0.998	1.093		study	year	RR	LL	UL		Sunyer J (C)	1997	1.005	1.001	1.01		Pereira G(F)	2010	1.195	0.562	1.925
Schouten JP	1996	1.006	0.989	1.027		Cai J	2014	1.011	1.005	1.016		Cai J	2014	1.014	1.006	1.022		Magas OK	2007	1.133	1.047	1.227		Samoli E	2010	1.046	0.99	1.1		Mehta AJ	2012	1.019	0.849	1.223		Jalaludin BB	2008	1.012	1.007	1.016
Boutin-Forzano S	2004	1.007	0.996	1.018		Raun LH	2014	1.073	1.042	1.104								Sunyer J	1997	1.005	1.001	1.01		Anderson HR	1998	1.01	1.006	1.013		Ito K	2007	1.024	1.015	1.032		Jaffe DH	2003	1.015	0.995	1.034
Pereira G(M)	2010	1.779	1.049	2.558														Chew FT	1999	1.006	0.945	1.011		Szyszkowicz M	2008	1.061	1.036	1.087		Cassino C	1999	0.99	0.951	1.029		Lavigne E	2010	0.989	0.923	1.054
Pereira G(F)	2010	1.195	0.562	1.925														Szyszkowicz M	2008	1.02	1.008	1.032		Tenias JM	1998	1.066	0.989	1.149		Chardon B	2007	0.997	0.967	1.027		Stieb DM	2009	0.999	0.988	1.01
Jalaludin BB	2008	1.012	1.007	1.016														Jazbec A	1999	1.137	1.005	1.287		Chew FT	1999	1.006	0.945	1.011		Jazbec A(C)	1999	1.137	1.005	1.287		Yamazaki S(W)	2013	1.054	0.784	1.591
Jaffe DH	2003	1.015	0.995	1.034														Barnett AG	2005	1.057	1.002	1.116		Schouten JP	1996	1.014	0.989	1.046		Jazbec A(A)	1999	1.098	1.002	1.203		Yamazaki S(C)	2013	0.939	0.809	1.126
Lavigne E	2010	0.989	0.923	1.054														Medina S	1997	1.054	1.022	1.087		Jalaludin BB	2008	1.013	1.007	1.019		Castellsague J(W)	1995	1.018	1.004	1.032		Santus P	2012	0.968	0.954	0.981
Stieb DM	2009	0.999	0.988	1.01														Iskandar A	2012	1.075	1.03	1.119		Jaffe DH	2003	1.015	0.995	1.034		Castellsague J(C)	1995	1.022	1.004	1.042		Son JY	2013	1.009	1.001	1.016
Li S	2011	1.019	1.003	1.036														Santus P	2012	1.001	0.975	1.027		Lavigne E	2010	1.099	0.978	1.231		Medina S	1997	1.041	1.026	1.053		Halonen JI(A)	2008	1.015	0.983	1.048
Cirera L	2012	1.026	1.004	1.049														Yamazaki S	2009	1.51	1.01	1.78		Yamazaki S(W)	2013	1.054	0.784	1.591								Halonen JI(O)	2008	1.026	0.983	1.073
Yamazaki S(W)	2013	1.054	0.784	1.591														Yamazaki S	2009	1	0.95	1.12		Son JY	2013	1.213	1.069	1.357								Sunyer J （A）	1997	1.006	1.001	1.011
Yamazaki S(C )	2013	0.939	0.809	1.126														Ko FWS	2007	1.039	1.028	1.051		Ito K	2007	1.051	1.038	1.067		HA subgroup analyse						Sunyer J (C)	1997	1.005	1.001	1.01
Santus P	2012	0.968	0.954	0.981														Andersen ZJ	2008	1.032	0.935	1.146		Thompson AJ	2001	1.068	1.019	1.127		study	year	RR	LL	UL		Mehta AJ	2012	1.019	0.849	1.223
Fletcher T	2000	1.003	0.998	1.009														Strickland MJ	2010	1.015	1.007	1.022		Yang CY (W)	2007	1.086	1.055	1.12		Samoli E	2010	1.011	0.99	1.029		Ito K	2007	1.024	1.015	1.032
Son JY	2013	1.009	1.001	1.016														Lee JT	2002	1.05	1.033	1.067		Tsai SS(W)	2006	1.074	1.032	1.122		Fusco D	2001	1.021	0.998	1.043		Cassino C	1999	0.99	0.951	1.029
Halonen JI(A)	2008	1.015	0.983	1.048																				Castellsague J(W)	1995	1.028	1.004	1.052		Morgan G(C)	1998	1.009	0.995	1.024		Barnett AG (1-4y)	2005	1.023	0.992	1.054
Halonen JI(O)	2008	1.026	0.983	1.073														adult subgroup analyse						Santus P	2012	0.943	0.918	0.97		Morgan G(A)	1998	1.007	0.991	1.022		Barnett AG （5-14y）	2005	1.055	1.016	1.096
Sunyer J(A)	1997	1.006	1.001	1.011														study	year	RR	LL	UL		Yamazaki S	2009	1.51	1.01	1.78		Anderson HR	1998	1.006	1.002	1.01		Lee JT	2002	1.05	1.033	1.067
Sunyer J(C)	1997	1.005	1.001	1.01														Laurent O	2008	1.015	0.964	1.07		Yamazaki S	2009	1	0.8	1.23		Lee SL	2006	1.016	1.009	1.023		Cai J	2014	1.011	1.005	1.016
Mehta AJ	2012	1.019	0.849	1.223														Anderson HR	1998	1.005	0.999	1.011		Strickland MJ	2010	1.027	1.015	1.039		Magas OK	2007	1.133	1.047	1.227		Raun LH	2014	1.073	1.042	1.104
Ito K	2007	1.024	1.015	1.032														Hajat S	1999	1.006	0.999	1.014		Barnett AG	2005	1.097	1.025	1.176		Lee JT	2006	1.018	1.006	1.033
Cassino C	1999	0.99	0.951	1.029														Petroeschevsky A	2001	0.999	0.998	1.001		Cai J	2014	1	0.989	1.011		Lin M (M)	2003	1.018	0.996	1.044
Chardon B	2007	0.997	0.967	1.027														Lavigne E	2010	0.978	0.879	1.077		Raun LH	2014	1.049	1	1.098		Lin M (F)	2003	0.996	0.965	1.027		Lag >2days subgroup analyse
Yang CY (W)	2007	1.086	1.055	1.12														Lavigne E	2010	0.934	0.802	1.066								Ko FWS	2007	1.009	1.005	1.014		study	year	RR	LL	UL
Yang CY(C )	2007	1.062	1.037	1.088														Son JY	2013	0.971	0.918	1.029								Krmpotic D	2011	1.058	1.006	1.11		Krmpotic D	2011	1.058	1.006	1.11
Tsai SS(W)	2006	1.074	1.032	1.122														Halonen JI(A)	2008	1.02	0.989	1.051								Lin M(ML)	2004	1.097	1.03	1.172		Lin M(ML)	2004	1.097	1.03	1.172
Tsai SS(C )	2006	1.321	1.251	1.399														Sunyer J	1997	1.006	1.001	1.011								Lin M(MH)	2004	1.03	0.963	1.105		Lin M(MH)	2004	1.03	0.963	1.105
Wong TW	1999	1.026	1.01	1.042														Morgan G(A )	1998	1.007	0.991	1.022								Lin M(FL)	2004	1.052	0.97	1.142		Lin M(FL)	2004	1.052	0.97	1.142
Petroeschevsky A	2001	0.998	0.997	0.999														Ko FWS	2007	1.018	1.007	1.029								Lin M(FH)	2004	1.007	0.925	1.097		Lin M(FH)	2004	1.007	0.925	1.097
Jazbec A(C )	1999	1.137	1.005	1.287														Jazbec A	1999	1.098	1.002	1.203								Schouten JP	1996	1.006	0.989	1.027		Li S	2011	1.019	1.003	1.036
Jazbec A(A)	1999	1.098	1.002	1.203														Medina S	1997	1.031	1.015	1.048								Fletcher T	2000	1.003	0.998	1.009		Cirera L	2012	1.026	1.004	1.049
Castellsague J(W)	1995	1.018	1.004	1.032														Cassino C	1999	1.019	0.981	1.062								Son JY	2013	1.009	1.001	1.016		Chardon B	2007	0.997	0.967	1.027
Castellsague J(C )	1995	1.022	1.004	1.042																										Yang CY (W)	2007	1.086	1.055	1.12		Yang CY(W)	2007	1.086	1.055	1.12
Barnett AG	2005	1.023	0.992	1.054														elderly subgroup analyse												Yang CY(C)	2007	1.062	1.037	1.088		Yang CY(C)	2007	1.062	1.037	1.088
Barnett AG	2005	1.055	1.016	1.096														study	year	RR	LL	UL								Tsai SS(W)	2006	1.074	1.032	1.122		Tsai SS(W)	2006	1.074	1.032	1.122
Medina S	1997	1.041	1.026	1.053														Laurent O	2008	1.05	0.99	1.113								Tsai SS(C)	2006	1.321	1.251	1.399		Tsai SS(C)	2006	1.321	1.251	1.399
Iskandar A	2012	1.075	1.03	1.119														Anderson HR	1998	1.014	1.003	1.026								Wong TW	1999	1.026	1.01	1.042		Wong TW	1999	1.026	1.01	1.042
Strickland MJ	2010	1.014	1.007	1.021														Hajat S	1999	1.02	1.003	1.038								Petroeschevsky A	2001	0.998	0.997	0.999		Petroeschevsky A	2001	0.998	0.997	0.999
Andersen ZJ	2008	1.032	0.935	1.146														Lavigne E	2010	0.945	0.747	1.187								Barnett AG (1-4y)	2005	1.023	0.992	1.054		Jazbec A(C)	1999	1.137	1.005	1.287
Lee JT	2002	1.05	1.033	1.067														Son JY	2013	1	0.911	1.093								Barnett AG （5-14y）	2005	1.055	1.016	1.096		Jazbec A(A)	1999	1.098	1.002	1.203
Cai J	2014	1.011	1.005	1.016														Halonen JI(O)	2008	1.04	1	1.086								Iskandar A	2012	1.075	1.03	1.119		Castellsague J(W)	1995	1.018	1.004	1.032
Raun LH	2014	1.073	1.042	1.104														Ko FWS	2007	1.023	1.014	1.033								Strickland MJ	2010	1.014	1.007	1.021		Castellsague J(C)	1995	1.022	1.004	1.042
																		Santus P	2012	1.008	0.957	1.063								Andersen ZJ	2008	1.032	0.935	1.146		Medina S	1997	1.041	1.026	1.053
																		Cai J	2014	1.016	1.005	1.026								Lee JT	2002	1.05	1.033	1.067		Iskandar A	2012	1.075	1.03	1.119
																														Cai J	2014	1.011	1.005	1.016		Strickland MJ	2010	1.014	1.007	1.021
																														Raun LH	2014	1.073	1.042	1.104		Andersen ZJ	2008	1.032	0.935	1.146

## Sheet: O3
Overall study analyses						Study quality sensitivity analyse						male subgroup analyse						children subgroup analyse						cold season analyse						ERV subgroup analyse						Lag ≤2days subgroup analyse
study	year	OR	ll	ul		study	year	RR	LL	UL		study	year	RR	LL	UL		study	year	RR	LL	UL		study	year	RR	LL	UL		study	year	RR	LL	UL		Thompson AJ	2001	0.977	0.953	1.005
Thompson AJ	2001	0.977	0.953	1.005		Fusco D	2001	1.016	0.987	1.046		Samoli E	2010	0.989	0.946	1.033		Fusco D	2001	1.023	0.979	1.072		Samoli E	2010	0.951	0.89	1.016		Thompson AJ	2001	0.977	0.953	1.005		Samoli E	2010	0.969	0.934	1.005
Samoli E	2010	0.969	0.934	1.005		Anderson HR	1998	1.003	1	1.005		Szyszkowicz M	2008	1.025	1.008	1.042		Morgan G	1998	0.997	0.992	1.002		Anderson HR	1998	0.985	0.974	0.996		Szyszkowicz M	2008	1.028	1.013	1.043		Fusco D	2001	1.016	0.987	1.046
Fusco D	2001	1.016	0.987	1.046		Hajat S	1999	0.997	0.99	1.004		Santus P	2012	1.062	1.024	1.1		Anderson HR	1998	1.001	0.993	1.009		Szyszkowicz M	2008	1.021	1.002	1.042		Hajat S	1999	0.997	0.99	1.004		Anderson HR	1998	1.003	1	1.005
Anderson HR	1998	1.003	1	1.005		Galan I	2003	1.039	1.01	1.068		Son JY	2013	1.017	1.009	1.026		Lee SL	2006	1.026	1.018	1.034		Tenias JM	1998	1.035	0.966	1.11		Tenias JM	1998	1.063	1.014	1.114		Szyszkowicz M	2008	1.028	1.013	1.043
Szyszkowicz M	2008	1.028	1.013	1.043		Medina S	1997	1.012	0.995	1.033		Paulu C	2008	1.051	1.011	1.086		Hajat S	1999	0.984	0.974	0.995		Mohr LB(C )	2008	1.023	0.986	1.065		Stieb DM	1996	1.036	1.017	1.055		Lee SL	2006	1.01	1.002	1.019
Lee SL	2006	1.01	1.002	1.019		Lavigne E	2010	1.042	1.004	1.081		Lin M(M)	2003	0.963	0.907	1.025		Petroeschevsky A	2001	1.003	1.001	1.006		Schouten JP	1996	1.019	0.996	1.048		Galan I	2003	1.039	1.01	1.068		Hajat S	1999	0.997	0.99	1.004
Hajat S	1999	0.997	0.99	1.004		Stieb DM	2009	1	0.99	1.011		Lin M(ML)	2004	0.967	0.946	0.993		Lee JT	2006	1.025	1.005	1.027		Jalaludin BB	2008	0.995	0.986	1.003		Mohr LB(W)	2008	0.981	0.953	1.014		Tenias JM	1998	1.063	1.014	1.114
Tenias JM	1998	1.063	1.014	1.114		Wong TW	1999	1.031	1.017	1.46		Lin M(MH)	2004	0.983	0.95	1.021		Lin M(M)	2003	0.975	0.925	1.025		Lavigne E	2010	1.073	0.996	1.169		Mohr LB(C)	2008	1.023	0.986	1.065		Galan I	2003	1.039	1.01	1.068
Stieb DM	1996	1.036	1.017	1.055		Petroeschevsky A	2001	1.004	1.002	1.007		Sacks JD	2014	1.006	0.99	1.014		Lin M(F)	2003	0.913	0.863	1.025		Yamazaki S(C )	2013	0.956	0.86	1.08		Boutin-Forzano S	2004	1.006	1	1.016		Mohr LB(W)	2008	0.981	0.953	1.014
Lee JT	2006	1.025	1.005	1.027		Ko FWS	2007	1.01	1.006	1.014								Lin M(ML)	2004	0.964	0.943	0.986		Ito K	2007	0.999	0.999	0.999		Medina S	1997	1.012	0.995	1.033		Mohr LB(C)	2008	1.023	0.986	1.065
Galan I	2003	1.039	1.01	1.068		Paulu C	2008	1.009	1	1.023								Lin M(MH)	2004	0.983	0.96	1.095		Yang CY(W)	2007	1.012	0.986	1.039		Jaffe DH	2003	1.014	1	1.028		Boutin-Forzano S	2004	1.006	1	1.016
Mohr LB(W)	2008	0.981	0.953	1.014		Sacks JD	2014	1.004	1	1.009		female subgroup analyse						Lin M(FL)	2004	1.026	0.993	1.066		Tsai SS(W)	2006	1.067	1.046	1.089		Lavigne E	2010	1.042	1.004	1.081		Medina S	1997	1.012	0.995	1.033
Mohr LB(C)	2008	1.023	0.986	1.065								study	year	RR	LL	UL		Lin M(FH)	2004	0.979	0.948	1.012		Castellsague J(W)	1995	0.996	0.976	1.018		Stieb DM	2009	1	0.99	1.011		Lavigne E	2010	1.042	1.004	1.081
Boutin-Forzano S	2004	1.006	1	1.016								Samoli E	2010	0.934	0.886	0.985		Mohr LB(W)	2008	0.981	0.953	1.014		Silverman RA	2010	1.019	1.013	1.025		Wilson AM (P)	2004	1.02	1	1.03		Romieu I	1995	1.04	1.021	1.061
Medina S	1997	1.012	0.995	1.033		Lag exposures sensitivity analyse						Szyszkowicz M	2008	1.027	1.005	1.05		Mohr LB(C)	2008	1.023	0.986	1.065		Santus P	2012	1.104	1.068	1.142		Wilson AM (M)	2004	0.99	0.98	1.01		Yamazaki S(W)	2013	1.054	0.97	1.154
Jaffe DH	2003	1.014	1	1.028		study	year	RR	LL	UL		Lin M(F)	2003	1.012	0.9	1.143		Jalaludin BB	2008	1.005	1.003	1.007		Yamazaki S(C )	2009	1.16	1.01	1.33		Amancio CT	2012	1	1	1.001		Yamazaki S(C )	2013	0.956	0.86	1.08
Lavigne E	2010	1.042	1.004	1.081		Thompson AJ	2001	0.977	0.953	1.005		Lin M(FL)	2004	1.045	0.998	1.102		Medina S	1997	1.032	0.982	1.113		Yamazaki S(A)	2009	1	0.9	1.12		Cirera L	2012	0.971	0.938	1.006		Babin S	2008	1.004	1.001	1.008
Stieb DM	2009	1	0.99	1.011		Fusco D	2001	1.016	0.987	1.046		Lin M(FH)	2004	1.043	0.993	1.106		Lavigne E	2010	1.004	0.946	1.073		Strickland MJ	2010	1.013	1.007	1.02		Yamazaki S(W)	2013	1.054	0.97	1.154		Mar TF	2009	1.047	1.005	1.089
Wilson AM (P)	2004	1.02	1	1.03		Galan I	2003	1.039	1.01	1.068		Santus P	2012	1.077	1.034	1.121		Wilson AM (P)	2004	1.02	0.99	1.05		Son JY	2013	1.018	1.007	1.029		Yamazaki S(C)	2013	0.956	0.86	1.08		Hernandez-Cadena L	2000	1.004	0.997	1.012
Wilson AM (M)	2004	0.99	0.98	1.01		Medina S	1997	1.012	0.995	1.033		Son JY	2013	1.015	1.005	1.025		Wilson AM (M)	2004	1.01	0.95	1.07		Thompson AJ	2001	0.995	0.949	1.047		Babin S	2008	1.004	1.001	1.008		Morgan G(C)	1998	0.997	0.992	1.002
Amancio CT	2012	1	1	1.001		Yamazaki S	2009	1.009	1.005	1.11		Paulu C	2008	1.056	1.03	1.087		Amancio CT	2012	1	1	1.001		Evans KA	2013	0.911	0.793	1.121		Mar TF	2009	1.047	1.005	1.089		Morgan G(A)	1998	1.003	0.997	1.01
Cirera L	2012	0.971	0.938	1.006		Ko FWS	2007	1.01	1.006	1.014		Sacks JD	2014	1.003	0.997	1.01		Babin S	2008	1.011	1.001	1.021		Raun LH	2014	1.026	1.009	1.042		Hernandez-Cadena L	2000	1.004	0.997	1.012		Sunyer J (A)	1997	1.003	0.987	1.04
Sheppard L	1999	1.014	1.005	1.026		Santus P	2012	1.01	0.991	1.052								Mar TF	2009	1.037	1	1.083								Sunyer J (A)	1997	1.003	0.987	1.04		Sunyer J (C )	1997	0.998	0.988	1.008
Yamazaki S(W)	2013	1.054	0.97	1.154		Paulu C	2008	1.009	1	1.023								Fletcher T	2000	1	0.991	1.011		warm season analyse						Sunyer J (C)	1997	0.998	0.988	1.008		Yamazaki S	2009	1.009	1.005	1.11
Yamazaki S(C )	2013	0.956	0.86	1.08		Raun LH	2014	1.009	1.002	1.016								Szyszkowicz M	2008	1.028	1.013	1.043		study	year	RR	LL	UL		Yamazaki S	2009	1.009	1.005	1.11		Chakraborty P	2013	0.998	0.996	0.999
Babin S	2008	1.004	1.001	1.008														Chakraborty P	2013	0.998	0.996	0.999		Samoli E	2010	1.093	0.98	1.208		Chakraborty P	2013	0.998	0.996	0.999		Evans KA	2013	0.957	0.887	1.154
Mar TF	2009	1.047	1.005	1.089														Evans KA	2013	0.957	0.887	1.154		Anderson HR	1998	1.01	1.003	1.018		Evans KA	2013	0.957	0.887	1.154		Laurent O	2008	0.998	0.965	1.032
Hernandez-Cadena L	2000	1.004	0.997	1.012														Laurent O	2008	0.966	0.891	1.048		Szyszkowicz M	2008	1.024	1.002	1.048		Ito K	2007	1.011	0.999	1.014		Lin M(M)	2003	0.975	0.925	1.025
Fletcher T	2000	1	0.991	1.011														Ko FWS	2007	1.039	1.03	1.048		Tenias JM	1998	1.083	1.024	1.146		Laurent O	2008	0.998	0.965	1.032		Lin M(F)	2003	0.913	0.863	1.025
Morgan G(C)	1998	0.997	0.992	1.002														Neidell M	2010	1.017	1.011	1.023		Stieb DM	1996	1.036	1.017	1.055		Castellsague J(W)	1995	0.996	0.976	1.018		Lin M(ML)	2004	0.964	0.943	0.986
Morgan G(A)	1998	1.003	0.997	1.01														Santus P	2012	1.021	0.977	1.067		Mohr LB(W)	2008	0.981	0.953	1.014		Castellsague J (C)	1995	1.022	0.999	1.046		Lin M(MH)	2004	0.983	0.96	1.095
Sunyer J (A)	1997	1.003	0.987	1.04														Son JY	2013	1.018	1.01	1.026		Schouten JP	1996	1.001	0.982	1.024		Jalaludin BB	2008	1.003	1.001	1.005		Lin M(FL)	2004	1.026	0.993	1.066
Sunyer J (C )	1997	0.998	0.988	1.008														Andersen ZJ	2008	1.043	0.914	1.226		Schouten JP	1996	1	0.99	1.019		Cassino C	1999	1.087	1.033	1.146		Lin M(FH)	2004	0.979	0.948	1.012
Yamazaki S	2009	1.009	1.005	1.11														Paulu C(F)	2008	1.019	0.944	1.098		Jalaludin BB	2008	1.003	1.002	1.006		Santus P	2012	1.01	0.991	1.052		Ko FWS	2007	1.01	1.006	1.014
Chakraborty P	2013	0.998	0.996	0.999														Paulu C(M)	2008	1.079	1.009	1.149		Jaffe DH	2003	1.014	1	1.028		Yamazaki S	2009	1.073	1	1.151		Schouten JP	1996	1.009	0.993	1.027
Evans KA	2013	0.957	0.887	1.154														Strickland MJ	2010	1.01	1.005	1.015		Lavigne E	2010	1.031	0.988	1.081		Paulu C	2008	1.009	1	1.023		Silverman RA	2010	1.019	1.013	1.025
Ito K	2007	1.011	0.999	1.014														Barnett AG （0-4y）	2005	0.99	0.953	1.031		Yamazaki S(W)	2013	1.054	0.97	1.154		Evans KA	2013	0.911	0.793	1.121		Barnett AG	2005	0.99	0.953	1.031
Yang CY(W)	2007	1.012	0.986	1.039														Barnett AG （5-14y）	2005	0.98	0.94	1.025		Babin S	2008	1.004	1.001	1.008		Gleason JA	2014	1.032	1.026	1.037		Barnett AG	2005	0.98	0.94	1.025
Yang CY(C )	2007	1.073	1.046	1.104														Samoli E	2010	0.969	0.934	1.005		Mar TF	2009	1.047	1.005	1.089		Raun LH	2014	1.009	1.002	1.016		Jalaludin BB	2008	1.003	1.001	1.005
Tsai SS(W)	2006	1.067	1.046	1.089														Silverman RA	2010	1.014	1.006	1.024		Evans KA	2013	0.957	0.887	1.154		Sacks JD	2014	1.004	1	1.009		Cassino C	1999	1.087	1.033	1.146
Tsai SS(C )	2006	1.047	1.017	1.081														Gleason JA	2014	1.032	1.026	1.037		Ito K	2007	1.014	1.009	1.017								Santus P	2012	1.01	0.991	1.052
Wong TW	1999	1.031	1.017	1.46														Sacks JD	2014	0.99	0.987	1.012		Yang CY(W)	2007	1.012	0.986	1.039		HA subgroup analyse						Yamazaki S	2009	1.073	1	1.151
Laurent O	2008	0.998	0.965	1.032																				Tsai SS(W)	2006	1.067	1.046	1.089		study	year	RR	LL	UL		Son JY	2013	1.004	0.999	1.009
Petroeschevsky A	2001	1.004	1.002	1.007														adult subgroup analyse						Castellsague J(W)	1995	0.996	0.976	1.018		Samoli E	2010	0.969	0.934	1.005		Paulu C	2008	1.009	1	1.023
Lin M(M)	2003	0.975	0.925	1.025														study	year	RR	LL	UL		Silverman RA	2010	1.019	1.013	1.025		Fusco D	2001	1.016	0.987	1.046		Evans KA	2013	0.911	0.793	1.121
Lin M(F)	2003	0.913	0.863	1.025														Anderson HR	1998	1.018	1.008	1.028		Santus P	2012	1.104	1.068	1.142		Anderson HR	1998	1.003	1	1.005		Lee JT	2002	1.026	1.015	1.034
Lin M(ML)	2004	0.964	0.943	0.986														Hajat S	1999	1.009	1	1.018		Yamazaki S(C )	2009	1.16	1.01	1.33		Lee SL	2006	1.01	1.002	1.019		Gleason JA	2014	1.032	1.026	1.037
Lin M(MH)	2004	0.983	0.96	1.095														Petroeschevsky A(A)	2001	1.004	1.002	1.006		Yamazaki S(A)	2009	1	0.9	1.12		Lee JT	2006	1.025	1.005	1.027		Raun LH	2014	1.009	1.002	1.016
Lin M(FL)	2004	1.026	0.993	1.066														Medina S	1997	1.021	0.999	1.048		Strickland MJ	2010	1.013	1.007	1.02		Sheppard L	1999	1.014	1.005	1.026
Lin M(FH)	2004	0.979	0.948	1.012														Lavigne E	2010	1.046	0.988	1.115		Son JY	2013	1.018	1.007	1.029		Fletcher T	2000	1	0.991	1.011		Lag >2days subgroup analyse
Ko FWS	2007	1.01	1.006	1.014														Lavigne E	2010	1.073	0.988	1.181		Thompson AJ	2001	0.995	0.949	1.047		Morgan G(C)	1998	0.997	0.992	1.002		Stieb DM	1996	1.036	1.017	1.055
Schouten JP	1996	1.009	0.993	1.027														Wilson AM (P)	2004	1	0.98	1.02		Gleason JA	2014	1.032	1.026	1.037		Morgan G(A)	1998	1.003	0.997	1.01		Lee JT	2006	1.025	1.005	1.027
Castellsague J(W)	1995	0.996	0.976	1.018														Wilson AM (M)	2004	0.99	0.96	1.02		Sacks JD	2014	1.005	0.999	1.01		Yang CY(W)	2007	1.012	0.986	1.039		Jaffe DH	2003	1.014	1	1.028
Castellsague J (C )	1995	1.022	0.999	1.046														Babin S	2008	1.006	1	1.011								Yang CY(C)	2007	1.073	1.046	1.104		Stieb DM	2009	1	0.99	1.011
Silverman RA	2010	1.019	1.013	1.025														Mar TF	2009	1.028	1.005	1.056								Tsai SS(W)	2006	1.067	1.046	1.089		Wilson AM (P)	2004	1.02	1	1.03
Barnett AG	2005	0.99	0.953	1.031														Mar TF	2009	1.037	1.009	1.065								Tsai SS(C)	2006	1.047	1.017	1.081		Wilson AM (M)	2004	0.99	0.98	1.01
Barnett AG	2005	0.98	0.94	1.025														Morgan G(A)	1998	1.003	0.997	1.01								Wong TW	1999	1.031	1.017	1.46		Amancio CT	2012	1	1	1.001
Jalaludin BB	2008	1.003	1.001	1.005														Laurent O	2008	0.997	0.947	1.047								Petroeschevsky A	2001	1.004	1.002	1.007		Cirera L	2012	0.971	0.938	1.006
Cassino C	1999	1.087	1.033	1.146														Ko FWS	2007	1.041	1.032	1.05								Lin M(M)	2003	0.975	0.925	1.025		Sheppard L	1999	1.014	1.005	1.026
Neidell M	2010	1.013	1.01	1.016														Silverman RA	2010	1.017	1.008	1.026								Lin M(F)	2003	0.913	0.863	1.025		Fletcher T	2000	1	0.991	1.011
Santus P	2012	1.01	0.991	1.052														Cassino C	1999	1.087	1.033	1.146								Lin M(ML)	2004	0.964	0.943	0.986		Chakraborty P	2013	0.998	0.996	0.999
Yamazaki S	2009	1.073	1	1.151														Neidell M	2010	1.01	1.006	1.015								Lin M(MH)	2004	0.983	0.96	1.095		Yang CY(W)	2007	1.012	0.986	1.039
Strickland MJ	2010	1.01	1.005	1.015														Son JY	2013	1.006	0.995	1.017								Lin M(FL)	2004	1.026	0.993	1.066		Yang CY(C )	2007	1.073	1.046	1.104
Son JY	2013	1.004	0.999	1.009														Paulu C(F)	2008	1.037	1	1.079								Lin M(FH)	2004	0.979	0.948	1.012		Tsai SS(W)	2006	1.067	1.046	1.089
Paulu C	2008	1.009	1	1.023														Paulu C(M)	2008	1.051	1.001	1.126								Ko FWS	2007	1.01	1.006	1.014		Tsai SS(C )	2006	1.047	1.017	1.081
Andersen ZJ	2008	1.043	0.914	1.226														Yamazaki S(W)	2009	1	0.9	1.12								Schouten JP	1996	1.009	0.993	1.027		Wong TW	1999	1.031	1.017	1.46
Evans KA	2013	0.911	0.793	1.121														Yamazaki S?	2009	1.21	0.93	1.56								Silverman RA	2010	1.019	1.013	1.025		Petroeschevsky A	2001	1.004	1.002	1.007
Lee JT	2002	1.026	1.015	1.034														Sacks JD	2014	1	0.994	1.006								Barnett AG （0-4y）	2005	0.99	0.953	1.031		Castellsague J(W)	1995	0.996	0.976	1.018
Gleason JA	2014	1.032	1.026	1.037																										Barnett AG （5-14）	2005	0.98	0.94	1.025		Castellsague J (C )	1995	1.022	0.999	1.046
Raun LH	2014	1.009	1.002	1.016																										Neidell M	2010	1.013	1.01	1.016		Neidell M	2010	1.013	1.01	1.016
Sacks JD	2014	1.004	1	1.009														elderly subgroup analyse												Strickland MJ	2010	1.01	1.005	1.015		Strickland MJ	2010	1.01	1.005	1.015
																		study	year	RR	LL	UL								Son JY	2013	1.004	0.999	1.009		Andersen ZJ	2008	1.043	0.914	1.226
																		Anderson HR	1998	1.013	0.992	1.034								Andersen ZJ	2008	1.043	0.914	1.226		Sacks JD	2014	1.004	1	1.009
																		Hajat S	1999	0.984	0.97	0.999								Lee JT	2002	1.026	1.015	1.034
																		Lavigne E	2010	1.065	0.935	1.254
																		Wilson AM (P)	2004	0.99	0.95	1.03
																		Laurent O	2008	1.015	0.96	1.074
																		Ko FWS	2007	1.023	1.015	1.03
																		Silverman RA	2010	1.013	1.004	1.021
																		Neidell M	2010	1.014	1.007	1.022
																		Santus P	2012	1.034	0.944	1.133
																		Son JY	2013	1.012	1.001	1.023
																		Sacks JD	2014	0.999	0.981	1.019

## Sheet: PM2.5
Overall study analyses						Study quality sensitivity analyse						male subgroup analyse						children subgroup analyse						cold season analyse						ERV subgroup analyse						Lag ≤2days subgroup analyse
study	year	OR	ll	ul		study	year	RR	LL	UL		study	year	RR	LL	UL		study	year	RR	LL	UL		study	year	RR	LL	UL		study	year	RR	LL	UL		study	year	RR	LL	UL
Lee SL	2006	1.024	1.014	1.035		Ko FWS	2007	1.004	1	1.009		Szyszkowicz M	2008	1.085	1.01	1.166		Lee SL	2006	1.032	1.022	1.042		Mohr LB(C )	2008	0.999	0.996	1.001		Jalaludin BB	2008	1.017	1.008	1.027		Lee SL	2006	1.024	1.014	1.035
Ko FWS	2007	1.004	1	1.009		Lavigne E	2010	1	0.909	1.121		Lin M (M)	2002	1.011	0.968	1.065		Jalaludin BB	2008	1.029	1.019	1.038		Jalaludin BB	2008	1.015	0.998	1.034		Lavigne E	2010	1	0.909	1.121		Ko FWS	2007	1.004	1	1.009
Jalaludin BB	2008	1.017	1.008	1.027		Paulu C	2008	1.01	0.96	1.06		Iskandar A (M)	2012	1.208	1.104	1.313		Lavigne E	2010	0.909	0.697	1.03		Lavigne E	2010	0.97	0.788	1.121		Stieb DM	2009	1.011	0.987	1.037		Jalaludin BB	2008	1.017	1.008	1.027
Lavigne E	2010	1	0.909	1.121								Santus P (M)	2012	0.983	0.949	1.018		Chimonas MAR	2007	0.992	0.964	1.024		Chimonas MAR	2007	0.992	0.964	1.024		Chimonas MAR	2007	0.992	0.964	1.024		Lavigne E	2010	1	0.909	1.121
Stieb DM	2009	1.011	0.987	1.037		Lag exposures sensitivity analyse						Hua J（M)	2014	1.013	1.006	1.016		Li S	2011	1.039	1.015	1.064		Yamazaki S	2013	1.039	0.883	1.222		Sluaghter JC (ER)	2005	1.03	0.98	1.09		Stieb DM	2009	1.011	0.987	1.037
Chimonas MAR	2007	0.992	0.964	1.024		study	year	RR	LL	UL								Babin S	2008	1.03	0.96	1.09		Ito K	2007	1.052	1	1.064		Sluaghter JC (HA)	2005	1.01	0.91	1.11		Chimonas MAR	2007	0.992	0.964	1.024
Sluaghter JC (ER)	2005	1.03	0.98	1.09		Ko FWS	2007	1.004	1	1.009		female subgroup analyse						Evans KA	2013	0.821	0.418	1.403		Santus P (C )	2012	1.006	0.979	1.033		Li S	2011	1.032	1.007	1.057		Sluaghter JC (ER)	2005	1.03	0.98	1.09
Sluaghter JC (H)	2005	1.01	0.91	1.11		Lavigne E	2010	1	0.909	1.121		study	year	RR	LL	UL		Ko FWS (C)	2007	1.024	1.013	1.034		Yamazaki S (CC)	2009	1	1	1.05		Mar TF	2010	1	0.957	1.043		Sluaghter JC (HA)	2005	1.01	0.91	1.11
Li S	2011	1.032	1.007	1.057		Stieb DM	2009	1.011	0.987	1.037		Lin M (F)	2002	0.989	0.946	1.065		Lin M	2002	1.011	0.926	1.097		Yamazaki S (AD)	2009	1.01	1	1.03		Yamazaki S(W)	2013	0.958	0.776	1.182		Mar TF	2010	1	0.957	1.043
Mar TF	2010	1	0.957	1.043		Sluaghter JC (ER)	2005	1.03	0.98	1.09		Iskandar A (F)	2012	1.125	0.979	1.271		Silverman RA (C )	2010	1.117	1.083	1.158		Strickland MJ (C)	2010	1.005	0.976	1.034		Yamazaki S(C)	2013	1.039	0.883	1.222		Sheppard L	1999	1.034	1.017	1.059
Sheppard L	1999	1.034	1.017	1.059		Sluaghter JC (H)	2005	1.01	0.91	1.11		Santus P (F)	2012	1.002	0.967	1.038		Iskandar A	2012	1.188	1.083	1.271		Hua J	2014	0.99	0.984	0.994		Santus P	2012	0.991	0.97	1.011		Yamazaki S(W)	2013	0.958	0.776	1.182
Yamazaki S(W)	2013	0.958	0.776	1.182		Mar TF	2010	1	0.957	1.043		Hua J（F)	2014	1.013	1.003	1.019		Santus P ?	2012	0.983	0.948	1.02		Raun LH	2014	1	0.917	1.083		Babin S	2008	1	0.99	1.02		Yamazaki S(C)	2013	1.039	0.883	1.222
Yamazaki S(C )	2013	1.039	0.883	1.222		Yamazaki S(W)	2013	0.958	0.776	1.182								Yamazaki S (CW)	2009	1	0.9	1.1		Cheng MH	2014	1.017	1	1.046		Paulu C	2008	1.01	0.96	1.06		Santus P	2012	0.991	0.97	1.011
Santus P	2012	0.991	0.97	1.011		Yamazaki S(C )	2013	1.039	0.883	1.222								Yamazaki S (CC)	2009	1	1	1.05								Halonen JI(A)	2008	1.003	0.957	1.05		Babin S	2008	1	0.99	1.02
Babin S	2008	1	0.99	1.02		Santus P	2012	0.991	0.97	1.011								Andersen ZJ	2008	1.3	1	1.64		warm season analyse						Halonen JI(O)	2008	1.068	1.014	1.131		Tecer LH	2008	0.85	0.7	1.13
Kim SY	2012	1.009	0.991	1.026		Kim SY	2012	1.009	0.991	1.026								Strickland MJ	2010	1.022	1.002	1.042		study	year	RR	LL	UL		Szyszkowicz M	2008	1.085	1.01	1.166		Kim SY	2012	1.009	0.991	1.026
Paulu C	2008	1.01	0.96	1.06		Paulu C	2008	1.01	0.96	1.06								Barnett AG	2005	1.026	0.984	1.068		Szyszkowicz M	2008	1.085	1.01	1.166		Malig BJ	2013	1.02	1.01	1.03		Paulu C	2008	1.01	0.96	1.06
Halonen JI(A)	2008	1.003	0.957	1.05		Malig BJ	2013	1.02	1.01	1.03								Barnett AG	2005	1.066	1.026	1.124		Mohr LB(W)	2008	1.001	0.998	1.003		Evans KA	2013	0.821	0.418	1.403		Halonen JI(A)	2008	1.003	0.957	1.05
Halonen JI(O)	2008	1.068	1.014	1.131		Raun LH	2014	1.033	0.983	1.083								Hua J	2014	1.003	1	1.01		Jalaludin BB	2008	1.011	1.01	1.034		Ito K	2007	1.06	1.052	1.072		Halonen JI(O)	2008	1.068	1.014	1.131
Szyszkowicz M	2008	1.085	1.01	1.166														Gleason JA	2014	1.012	1	1.024		Lavigne E	2010	1.091	0.909	1.242		Chardon B	2007	1.044	0.999	1.104		Malig BJ	2013	1.02	1.01	1.03
Malig BJ	2013	1.02	1.01	1.03																				Yamazaki S	2013	0.958	0.776	1.182		Santus P	2012	0.992	0.967	1.017		Evans KA	2013	0.821	0.418	1.403
Evans KA	2013	0.821	0.418	1.403														adult subgroup analyse						Babin S	2008	1	0.99	1.02		Gleason JA	2014	1.012	1	1.024		Ito K	2007	1.06	1.052	1.072
Ito K	2007	1.06	1.052	1.072														study	year	RR	LL	UL		Strickland MJ(W)	2010	1.044	1.013	1.077		Raun LH	2014	1.033	0.983	1.083		Silverman RA	2010	1.075	1.05	1.1
Chardon B	2007	1.044	0.999	1.104														Lavigne E	2010	1.061	0.909	1.121		Evans KA	2013	0.821	0.418	1.403								Barnett AG (0-4y)	2005	1.045	1.018	1.071
Lin M	2002	1.011	0.925	1.065														Lavigne E	2010	1.003	0.788	1.273		Ito K	2007	1.08	1.072	1.128		HA subgroup analyse						Barnett AG (5-14y)	2005	1.034	0.992	1.076
Silverman RA	2010	1.075	1.05	1.1														Babin S	2008	1.02	1	1.05		Silverman RA	2010	1.075	1.05	1.1		study	year	RR	LL	UL		Gleason JA	2014	1.012	1	1.024
Barnett AG	2005	1.045	1.018	1.071														Halonen JI(A)	2008	1	0.947	1.019		Santus P (W)	2012	0.846	0.783	0.913		Lee SL	2006	1.024	1.014	1.035		Raun LH	2014	1.033	0.983	1.083
Barnett AG	2005	1.034	0.992	1.076														Ko FWS (A)	2007	1.018	1.008	1.029		Hua J	2014	1.035	1.029	1.045		Ko FWS	2007	1.004	1	1.009
Iskandar A	2012	1.188	1.083	1.271														Silverman RA (A)	2010	1.067	1.033	1.092		Raun LH	2014	1.05	0.983	1.1		Sheppard L	1999	1.034	1.017	1.059		Lag >2days subgroup analyse
Santus P	2012	0.992	0.967	1.017																				Cheng MH	2014	1.069	1.034	1.103		Kim SY	2012	1.009	0.991	1.026		study	year	RR	LL	UL
Strickland MJ	2010	1.022	1.002	1.042														elderly subgroup analyse						Gleason JA	2014	1.012	1	1.024		Lin M	2002	1.011	0.925	1.065		Li S	2011	1.032	1.007	1.057
Andersen ZJ	2008	1.3	1	1.64														study	year	RR	LL	UL								Silverman RA	2010	1.075	1.05	1.1		Chardon B	2007	1.044	0.999	1.104
Hua J	2014	1.003	1	1.01														Lavigne E	2010	1.03	0.636	1.515								Barnett AG (0-4y)	2005	1.045	1.018	1.071		Lin M	2002	1.011	0.925	1.065
Gleason JA	2014	1.012	1	1.024														Halonen JI(O)	2008	1.071	1.001	1.132								Barnett AG (5-14y)	2005	1.034	0.992	1.076		Iskandar A	2012	1.188	1.083	1.271
Raun LH	2014	1.033	0.983	1.083														Ko FWS (O)	2007	1.021	1.012	1.03								Iskandar A	2012	1.188	1.083	1.271		Santus P	2012	0.992	0.967	1.017
Cheng MH(W)	2014	1.069	1.034	1.103														Silverman RA (O)	2010	1.025	1	1.05								Strickland MJ	2010	1.022	1.002	1.042		Strickland MJ	2010	1.022	1.002	1.042
Cheng MH(C)	2014	1.017	1	1.046														Santus P (O)	2012	1.033	0.956	1.117								Andersen ZJ	2008	1.3	1	1.64		Andersen ZJ	2008	1.3	1	1.64
																														Hua J	2014	1.003	1	1.01		Hua J	2014	1.003	1	1.01
																														Cheng MH	2014	1.069	1.034	1.103		Cheng MH(W)	2014	1.069	1.034	1.103
																														Cheng MH	2014	1.017	1	1.046		Cheng MH(C)	2014	1.017	1	1.046

## Sheet: PM10
Overall study analyses						Study quality sensitivity analyse						male subgroup analyse						children subgroup analyse						cold season analyse						ERV subgroup analyse						Lag ≤2days subgroup analyse
study	year	OR	ll	ul		study	year	RR	LL	UL		study	year	RR	LL	UL		study	year	RR	LL	UL		study	year	RR	LL	UL		study	year	RR	LL	UL		study	year	RR	LL	UL
Thompson AJ	2001	1.009	1	1.019		Thompson AJ	2001	1.009	1	1.019		Samoli E	2010	1.039	1.009	1.069		Samoli E	2010	1.025	1.001	1.051		Samoli E	2010	1.056	1.01	1.114		Thompson AJ	2001	1.009	1	1.019		Thompson AJ	2001	1.009	1	1.019
Samoli E	2010	1.025	1.001	1.051		Ko FWS	2007	1.005	1.002	1.009		Szyszkowicz M (M)	2008	1.049	1.021	1.079		Lee SL	2006	1.022	1.017	1.03		Jalaludin BB	2008	0.996	0.982	1.01		Szyszkowicz M	2008	1.018	1.001	1.036		Samoli E	2010	1.025	1.001	1.051
Szyszkowicz M	2008	1.018	1.001	1.036		Krmpotic D	2011	0.989	0.942	1.044		Lin M (M)	2002	1.027	0.986	1.061		Norris G	1999	1.121	1.043	1.198		Chimonas MAR	2007	1.006	1.001	1.013		Norris G	1999	1.121	1.043	1.198		Lee SL	2006	1.017	1.011	1.023
Lee SL	2006	1.017	1.011	1.023		Galan I	2003	1.006	0.976	1.037		Ye F	2001	1.121	1.062	1.185		Lee JT	2006	1.017	1.009	1.025		Yamazaki S (C)	2013	1.022	0.902	1.158		Galan I	2003	1.006	0.976	1.037		Norris G	1999	1.121	1.043	1.198
Norris G	1999	1.121	1.043	1.198		Romero-Placeres M	2004	0.998	0.943	1.003		Iskandar A	2012	1.052	1	1.104		Atkinson RW (C )	2001	1.012	1.002	1.023		Thompson AJ	2001	1.028	1.007	1.051		Atkinson RW (C)	2001	1.012	1.002	1.023		Ko FWS	2007	1.005	1.002	1.009
Lee JT	2006	1.016	1.008	1.023		Chardon B	2007	1.025	.983	1.068		Santus P	2012	1.019	0.988	1.051		Jalaludin BB	2008	1.018	1.011	1.026		Strickland MJ	2010	1.018	1.001	1.035		Atkinson RW (A)	2001	1.011	1.003	1.018		Krmpotic D	2011	0.989	0.942	1.044
Ko FWS	2007	1.005	1.002	1.009		Wong TW	1999	1.015	1.002	1.028		Son JY	2013	1.007	1	1.013		Chimonas MAR	2007	1.006	1.001	1.013		Yang CY	2007	1.017	0.989	1.048		Jalaludin BB	2008	1.014	1.008	1.022		Galan I	2003	1.006	0.976	1.037
Krmpotic D	2011	0.989	0.942	1.044								Cai J	2014	1	0.994	1.005		Amancio CT	2012	1.006	1.002	1.009		Tsai SS	2006	1.048	1.025	1.075		Jaffe DH	2003	1.01	0.986	1.038		Atkinson RW (C)	2001	1.012	1.002	1.023
Galan I	2003	1.006	0.976	1.037		Lag exposures sensitivity analyse												Morgan G(C )	2010	1.007	0.988	1.027		Santus P	2012	0.959	0.893	1.03		Stieb DM	2009	1.004	0.95	1.015		Atkinson RW (A)	2001	1.011	1.003	1.018
Atkinson RW (C )	2001	1.012	1.002	1.023		study	year	RR	LL	UL		female subgroup analyse						Babin S	2008	1	0.92	1.08		Son JY	2013	1.031	1.012	1.05		Chimonas MAR	2007	1.006	1.001	1.013		Jalaludin BB	2008	1.014	1.008	1.022
Atkinson RW (A )	2001	1.011	1.003	1.018		Lipsett M	1997	1.088	1.01	1.167		study	year	RR	LL	UL		Fletcher T	2000	1.005	0.992	1.02		Cai J	2014	1.002	0.997	1.006		Sluaghter JC (ER)	2005	1.012	0.992	1.028		Stieb DM	2009	1.004	0.95	1.015
Jalaludin BB	2008	1.014	1.008	1.022		Ko FWS	2007	1.005	1.002	1.009		Samoli E	2010	0.995	0.973	1.038		Morgan G(C )	1998	0.997	0.984	1.011								Sluaghter JC (H)	2005	1.012	0.98	1.048		Romero-Placeres M	2004	0.998	0.943	1.003
Jaffe DH	2003	1.01	0.986	1.038		Galan I	2003	1.006	0.976	1.037		Lin M (F)	2002	0.993	0.946	1.041		Szyszkowicz M	2008	1.018	1.001	1.036		warm season analyse						Amancio CT	2012	1.006	0.999	1.013		Chimonas MAR	2007	1.006	1.001	1.013
Stieb DM	2009	1.004	0.95	1.015		Stieb DM	2009	1.004	0.95	1.015		Iskandar A	2012	1.052	1	1.104		Chakraborty P	2013	1	1	1.003		study	year	RR	LL	UL		Yamazaki S (W)	2013	0.968	0.818	1.146		Sluaghter JC (ER)	2005	1.012	0.992	1.028
Romero-Placeres M	2004	0.998	0.943	1.003		Romero-Placeres M	2004	0.998	0.943	1.003		Santus P	2012	1.019	0.988	1.051		Strickland MJ	2010	1.014	1.002	1.026		Samoli E	2010	1.067	0.954	1.095		Yamazaki S (C)	2013	1.022	0.902	1.158		Sluaghter JC (H)	2005	1.012	0.98	1.048
Chimonas MAR	2007	1.006	1.001	1.013		Sluaghter JC (ER)	2005	1.012	0.992	1.028		Son JY	2013	1.007	1	1.013		Laurent O	2008	1.047	0.961	1.141		Szyszkowicz M	2008	1.042	1.017	1.068		Santus P	2012	1.005	0.987	1.024		Amancio CT	2012	1.006	0.999	1.013
Sluaghter JC (ER)	2005	1.012	0.992	1.028		Sluaghter JC (H)	2005	1.012	0.98	1.048		Cai J	2014	1.004	0.999	1.009		Ko FWS	2007	1.023	1.015	1.031		Jalaludin BB	2008	1.014	1.006	1.023		Babin S	2008	0.99	0.96	1.01		Sheppard L	1999	1.025	1.01	1.04
Sluaghter JC (H)	2005	1.012	0.98	1.048		Yamazaki S (W)	2013	0.968	0.818	1.146								Lin M	2002	1.033	0.966	1.115		Jaffe DH	2003	1.01	0.986	1.038		Hernandez-Cadena L	2000	1.013	0.993	1.033		Morgan G(C )	2010	1.006	0.976	1.038
Amancio CT	2012	1.006	0.999	1.013		Yamazaki S (C)	2013	1.022	0.902	1.158								Iskandar A	2012	1.052	1.022	1.09		Yamazaki S (W)	2013	0.968	0.818	1.146		Malig BJ	2013	1.022	1.003	1.031		Morgan G (A)	2010	1.025	0.993	1.058
Sheppard L	1999	1.025	1.01	1.04		Santus P	2012	1.005	0.987	1.024								Santus P	2012	0.996	0.964	1.029		Babin S	2008	0.99	0.96	1.01		Chakraborty P	2013	1	1	1.003		Yamazaki S (W)	2013	0.968	0.818	1.146
Morgan G(C )	2010	1.006	0.976	1.038		Hernandez-Cadena L	2000	1.013	0.993	1.033								Son JY	2013	1.008	1.001	1.015		Ye F	2001	1.003	1.001	1.004		Chardon B	2007	1.025	0.983	1.068		Yamazaki S (C)	2013	1.022	0.902	1.158
Morgan G (A)	2010	1.025	0.993	1.058		Son JY	2013	1.005	1.001	1.008								Andersen ZJ	2008	1.015	0.946	1.092		Thompson AJ	2001	1.028	1.007	1.051		Laurent O	2008	1.035	0.997	1.075		Santus P	2012	1.005	0.987	1.024
Yamazaki S (W)	2013	0.968	0.818	1.146		Cai J	2014	1.001	0.998	1.005								Barnett AG	2005	1.033	0.995	1.072		Strickland MJ	2010	1.018	1.001	1.035		Strickland MJ	2010	1.014	1.002	1.026		Babin S	2008	0.99	0.96	1.01
Yamazaki S (C)	2013	1.022	0.902	1.158														Barnett AG	2005	1.023	0.977	1.071		Yang CY	2007	1.017	0.989	1.048								Hernandez-Cadena L	2000	1.013	0.993	1.033
Santus P	2012	1.005	0.987	1.024														Lee JT	2002	1.012	1.009	1.027		Tsai SS	2006	1.048	1.025	1.075		HA subgroup analyse						Son JY	2013	1.005	1.001	1.008
Babin S	2008	0.99	0.96	1.01																				Santus P	2012	0.959	0.893	1.03		study	year	RR	LL	UL		Ye F	2001	1.003	1.001	1.004
Hernandez-Cadena L	2000	1.013	0.993	1.033														adult subgroup analyse						Son JY	2013	1.031	1.012	1.05		Samoli E	2010	1.025	1.001	1.051		Morgan G(C)	1998	0.997	0.984	1.011
Fletcher T	2000	1.005	0.992	1.02														study	year	RR	LL	UL		Cai J	2014	1.001	0.993	1.008		Lee SL	2006	1.017	1.011	1.023		Morgan G(A)	1998	1.005	0.992	1.018
Son JY	2013	1.005	1.001	1.008														Atkinson RW (A )	2001	1.011	1.003	1.018								Lee JT	2006	1.016	1.008	1.023		Chakraborty P	2013	1	1	1.003
Delfino RJ	1994	1.021	1.006	1.04														Morgan G (A)	2010	1.018	1.006	1.052								Ko FWS	2007	1.005	1.002	1.009		Fung KY	2005	1.096	1.011	1.201
Ye F	2001	1.003	1.001	1.004														Babin S	2008	0.97	0.93	1.02								Krmpotic D	2011	0.989	0.942	1.044		Laurent O	2008	1.035	0.997	1.075
Morgan G(C)	1998	0.997	0.984	1.011														Morgan G(A)	1998	1.005	0.992	1.018								Romero-Placeres M	2004	0.998	0.943	1.003		Barnett AG	2005	1.023	1.007	1.039
Morgan G(A)	1998	1.005	0.992	1.018														Laurent O	2008	1.02	0.964	1.079								Sheppard L	1999	1.025	1.01	1.04		Barnett AG	2005	1.025	1.001	1.051
Malig BJ	2013	1.022	1.003	1.031														Ko FWS	2007	1.014	1.006	1.022								Morgan G(C )	2010	1.006	0.976	1.038		Cadelis G	2014	1.01	0.941	1.046
Chakraborty P	2013	1	1	1.003														Son JY	2013	1.003	0.996	1.01								Morgan G (A)	2010	1.025	0.993	1.058		Cai J	2014	1.001	0.998	1.005
Fung KY	2005	1.096	1.011	1.201																										Fletcher T	2000	1.005	0.992	1.02
Chardon B	2007	1.025	0.983	1.068														elderly subgroup analyse												Son JY	2013	1.005	1.001	1.008		Lag >2days subgroup analyse
Yang CY(W)	2007	1.017	0.989	1.048														study	year	RR	LL	UL								Delfino RJ	1994	1.021	1.006	1.04		study	year	RR	LL	UL
Yang CY(C)	2007	1.018	1.004	1.033														Atkinson RW (O)	2001	1.01	1.004	1.015								Ye F	2001	1.003	1.001	1.004		Szyszkowicz M	2008	1.018	1.001	1.036
Tsai SS	2006	1.048	1.025	1.075														Laurent O	2008	1.049	0.985	1.116								Morgan G(C)	1998	0.997	0.984	1.011		Lee JT	2006	1.016	1.008	1.023
Wong TW	1999	1.015	1.002	1.028														Ko FWS	2007	1.015	1.009	1.022								Morgan G(A)	1998	1.005	0.992	1.018		Jaffe DH	2003	1.01	0.986	1.038
Laurent O	2008	1.035	0.997	1.075														Santus P	2012	1.03	0.964	1.101								Fung KY	2005	1.096	1.011	1.201		Fletcher T	2000	1.005	0.992	1.02
Lin M	2002	1.033	0.966	1.115														Son JY	2013	1.009	1.001	1.019								Yang CY	2007	1.017	0.989	1.048		Delfino RJ	1994	1.021	1.006	1.04
Barnett AG(0-4y)	2005	1.023	1.007	1.039														Cai J	2014	1.002	0.996	1.008								Yang CY	2007	1.018	1.004	1.033		Malig BJ	2013	1.022	1.003	1.031
Barnett AG(4-14y)	2005	1.025	1.001	1.051																										Tsai SS	2006	1.048	1.025	1.075		Chardon B	2007	1.025	0.983	1.068
Iskandar A	2012	1.052	1.022	1.09																										Wong TW	1999	1.015	1.002	1.028		Yang CY	2007	1.017	0.989	1.048
Andersen ZJ	2008	1.015	0.946	1.092																										Lin M	2002	1.033	0.966	1.115		Yang CY	2007	1.018	1.004	1.033
Strickland MJ	2010	1.014	1.002	1.026																										Barnett AG	2005	1.023	1.007	1.039		Tsai SS	2006	1.048	1.025	1.075
Lee JT	2002	1.012	1.009	1.027																										Barnett AG	2005	1.025	1.001	1.051		Wong TW	1999	1.015	1.002	1.028
Cadelis G	2014	1.01	0.941	1.046																										Iskandar A	2012	1.052	1.022	1.09		Lin M	2002	1.033	0.966	1.115
Cai J	2014	1.001	0.998	1.005																										Andersen ZJ	2008	1.015	0.946	1.092		Iskandar A	2012	1.052	1.022	1.09
																														Lee JT	2002	1.012	1.009	1.027		Andersen ZJ	2008	1.015	0.946	1.092
																														Cadelis G	2014	1.01	0.941	1.046		Strickland MJ	2010	1.014	1.002	1.026
																														Cai J	2014	1.001	0.998	1.005		Lee JT	2002	1.012	1.009	1.027

## Sheet: SO2
Overall study analyses						Study quality sensitivity analyse						male subgroup analyse						children subgroup analyse						cold season analyse						ERV subgroup analyse						Lag ≤2days subgroup analyse
study	year	OR	ll	ul		study	year	RR	LL	UL		study	year	RR	LL	UL		study	year	RR	LL	UL		study	year	RR	LL	UL		study	year	RR	LL	UL		study	year	RR	LL	UL
Thompson AJ	2001	1.007	1.003	1.011		Thompson AJ	2001	1.007	1.003	1.011		Samoli E	2010	1.09	1.027	1.157		Samoli E	2010	1.06	1.009	1.113		Samoli E	2010	1.073	1.003	1.147		Thompson AJ	2001	1.007	1.003	1.011		Thompson AJ	2001	1.007	1.003	1.011
Wong TW	1999	1.017	0.998	1.036		Wong TW	1999	1.017	0.998	1.036		Lin M (M)	2003	1	0.975	1.025		Samoli E	2010	1.065	0.978	1.159		Anderson HR	1998	1.014	1	1.028		Hajat S	1999	1.018	1.001	1.034		Wong TW	1999	1.017	0.998	1.036
Fusco D	2001	0.978	0.904	1.057		Fusco D	2001	0.978	0.904	1.057		Lin M (ML)	2004	1.021	0.934	1.106		Fusco D	2001	1.08	0.974	1.191		Tenias JM	1998	1.032	0.937	1.138		Galan I	2003	1.018	0.984	1.054		Fusco D	2001	0.978	0.904	1.057
Anderson HR	1998	1.016	1.005	1.028		Anderson HR	1998	1.016	1.005	1.028		Lin M (MH)	2004	1.032	0.947	1.127		Anderson HR	1998	1.016	1.003	1.03		Tenias JM	1998	1.018	0.98	1.057		Medina S	1997	1.026	1.01	1.041		Anderson HR	1998	1.016	1.005	1.028
Hajat S	1999	1.018	1.001	1.034		Hajat S	1999	1.018	1.001	1.034		Santus P	2012	0.802	0.584	1.05		Lee SL	2006	1.013	1.002	1.025		Mohr LB (C)	2008	1.011	0.985	1.035		Lavigne E	2010	1.044	0.933	1.133		Ko FWS	2007	1.004	0.998	1.011
Petroeschevsky A	2001	0.998	0.996	1		Ko FWS	2007	1.004	.998	1.011		Son JY	2013	1.022	0.989	1.1		Norris G	1999	1.005	0.985	1.026		Schouten JP	1996	0.976	0.965	0.989		Stieb DM	2009	0.992	0.98	1.005		Galan I	2003	1.018	0.984	1.054
Ko FWS	2007	1.004	0.998	1.011		Galan I	2003	1.018	0.984	1.054		Cai J	2014	1.016	1.003	1.028		Hajat S	1999	1.027	1.001	1.054		Jalaludin BB	2008	1.065	1.005	1.125		Wilson AM (P)	2004	1.04	1	1.07		Schouten JP	1996	0.98	0.97	0.992
Galan I	2003	1.018	0.984	1.054		Medina S	1997	1.026	1.01	1.041								Petroeschevsky A	2001	1.003	0.999	1.007		Lavigne E	2010	0.933	0.822	1.067		Wilson AM (M)	2004	1.02	0.99	1.06		Lavigne E	2010	1.044	0.933	1.133
Schouten JP	1996	0.98	0.97	0.992		Lavigne E	2010	1.044	0.933	1.133		female subgroup analyse						Lee JT	2006	1.077	1	1.161		Walters S （C)	1994	1.011	1	1.022		Cirera L	2012	1.06	1.014	1.11		Stieb DM	2009	0.992	0.98	1.005
Medina S	1997	1.026	1.01	1.041		Stieb DM	2009	0.992	0.98	1.005		study	year	RR	LL	UL		Lin M (M)	2003	1	0.975	1.025		Ito K	2007	1.058	1.005	1.06		Santus P	2012	0.95	0.808	1.104		Wilson AM(P)	2004	1.04	1	1.07
Lavigne E	2010	1.044	0.933	1.133		Romero-Placeres M	2004	0.994	0.983	1.004		Samoli E	2010	1.01	0.94	1.09		Lin M (F)	2003	1.02	0.985	1.055		Thompson AJ	2001	1.007	1	1.016		Sunyer J	1997	0.999	0.992	1.007		Wilson AM(M)	2004	1.02	0.99	1.06
Stieb DM	2009	0.992	0.98	1.005		Wilson AM (P)	2004	1.04	1	1.07		Lin M (F)	2003	1.02	0.985	1.055		Lin M (ML)	2004	1.021	0.934	1.106		Yang CY (C)	2007	0.977	0.918	1.039		Norris G	1999	1.006	0.985	1.026		Santus P	2012	0.95	0.808	1.104
Romero-Placeres M	2004	0.994	0.983	1.004		Wilson AM (M)	2004	1.02	0.99	1.06		Lin M (FL)	2004	1.053	0.947	1.17		Lin M (MH)	2004	1.032	0.947	1.127		Tsai SS (C)	2006	1.113	1.044	1.19		Tenias JM	1998	1.05	0.973	1.133		Son JY	2013	1.002	0.983	1.023
Wilson AM (P)	2004	1.04	1	1.07								Lin M (FH)	2004	1.074	0.958	1.201		Lin M (FL)	2004	1.053	0.947	1.17		Santus P	2012	1.056	0.846	1.288		Stieb DM	1996	0.997	0.992	1.006		Sunyer J	1997	0.999	0.992	1.007
Wilson AM (M)	2004	1.02	0.99	1.06		Lag exposures sensitivity analyse						Santus P	2012	1.27	0.986	1.594		Lin M (FH)	2004	1.074	0.958	1.201		Strickland MJ	2010	1	0.993	1.008		Chew FT	1999	1.015	1.007	1.023		Samoli E	2010	1.06	1.009	1.113
Cirera L	2012	1.06	1.014	1.11		study	year	RR	LL	UL		Son JY	2013	1.007	0.97	1.046		Mohr LB (W)	2008	0.996	0.975	1.018		Son JY	2013	0.999	0.949	1.029		Mohr LB (W)	2008	0.996	0.975	1.018		Lee SL	2006	0.989	0.974	0.998
Romieu I	1995	1.003	0.999	1.008		Thompson AJ	2001	1.007	1.003	1.011		Cai J	2014	1.013	1.01	1.025		Mohr LB (C)	2008	1.011	0.985	1.035		Walters S (C)	1994	1.012	1	1.345		Mohr LB (C)	2008	1.011	0.985	1.035		Norris G	1999	1.006	0.985	1.026
Santus P	2012	0.95	0.808	1.104		Wong TW	1999	1.017	0.998	1.036								Abe T	2007	0.996	0.977	1.024		Cai J	2014	1.012	1.001	1.024		Abe T (A)	2007	1.008	0.93	1.092		Tenias JM	1998	1.05	0.973	1.133
Son JY	2013	1.002	0.983	1.023		Fusco D	2001	0.978	0.904	1.057								Jalaludin BB	2008	1.07	1.031	1.104		Raun LH	2014	1.1	0.8	1.45		Abe T (C)	2007	0.996	0.977	1.024		Stieb DM	1996	0.997	0.992	1.006
Sunyer J	1997	0.999	0.992	1.007		Ko FWS	2007	1.004	0.998	1.011								Lavigne E	2010	1.089	0.911	1.267								Boutin-Forzano S	2004	1.002	0.995	1.01		Chew FT	1999	1.015	1.007	1.023
Samoli E	2010	1.06	1.009	1.113		Galan I	2003	1.018	0.984	1.054								Wilson AM (P)	2004	1.02	0.95	1.09		warm season analyse						Jalaludin BB	2008	1.07	1.031	1.105		Lin M(M)	2003	1	0.975	1.025
Lee SL	2006	0.989	0.974	0.998		Stieb DM	2009	0.992	0.98	1.005								Wilson AM (M)	2004	1.07	0.99	1.17		study	year	RR	LL	UL		Jaffe DH	2003	1.024	1.002	1.046		Lin M(F)	2003	1.02	0.985	1.055
Norris G	1999	1.006	0.985	1.026		Romieu I	1995	1.003	0.999	1.008								Li S	2011	1.035	1.015	1.056		Samoli E	2010	1.156	0.946	1.415		Li S	2011	1.027	1.007	1.048		Lin M(ML)	2004	1.021	0.934	1.106
Tenias JM	1998	1.05	0.973	1.133		Santus P	2012	0.95	0.808	1.104								Amancio CT	2012	1.11	1.033	1.2		Anderson HR	1998	1.02	1.002	1.039		Amancio CT	2012	1.027	1.002	1.053		Lin M(MH)	2004	1.032	0.947	1.127
Stieb DM	1996	0.997	0.992	1.006		Son JY	2013	1.002	0.983	1.023								Fletcher T	2000	1.038	0.993	1.088		Tenias JM	1998	1.07	0.936	1.224		Sunyer J (C)	2003	1.013	1.004	1.022		Lin M(FL)	2004	1.053	0.947	1.17
Chew FT	1999	1.015	1.007	1.023		Stieb DM	1996	0.997	0.992	1.006								Sunyer J	2003	1.013	1.004	1.022		Tenias JM	1998	1.038	0.99	1.09		Sunyer J (A)	2003	1	0.991	1.01		Lin M(FH)	2004	1.074	0.958	1.201
Lee JT	2006	1.077	1	1.161		Cai J	2014	1.013	1.005	1.021								Smargiassi A（H）	2009	1.169	1	1.36		Chew FT	1999	1.015	1.007	1.023		Smargiassi A(E)	2009	1.048	0.976	1.121		Mohr LB(W)	2008	0.996	0.975	1.018
Lin M (M)	2003	1	0.975	1.025		Raun LH	2014	1.15	0.85	1.4								Smargiassi A(E)	2009	1.06	1	1.144		Mohr LB (W)	2008	0.996	0.975	1.018		Evans KA	2013	1.09	0.887	1.35		Mohr LB(C)	2008	1.011	0.985	1.035
Lin M (F)	2003	1.02	0.985	1.055														Sunyer J	1997	1.015	1.005	1.025		Schouten JP	1996	1.003	0.976	1.041		Ito K	2007	1.033	1.03	1.043		Abe T(A)	2007	1.008	0.93	1.092
Lin M (ML)	2004	1.021	0.934	1.106														Chew FT	1999	1.015	1.007	1.023		Jalaludin BB	2008	1.022	0.939	1.079		Cassino C	1999	0.977	0.938	1.019		Abe T(C)	2007	0.996	0.977	1.024
Lin M (MH)	2004	1.032	0.947	1.127														Evans KA	2013	1.09	0.887	1.35		Jaffe DH	2003	1.024	1.002	1.046		Laurent O	2008	1.056	0.979	1.139		Boutin-Forzano S	2004	1.002	0.995	1.01
Lin M (FL)	2004	1.053	0.947	1.17														Laurent O	2008	1.122	0.949	1.334		Lavigne E	2010	1.222	1.044	1.4		Castellsague J (W)	1995	1.021	0.992	1.052		Jalaludin BB	2008	1.07	1.031	1.105
Lin M (FH)	2004	1.074	0.958	1.201														Medina S	1997	1.087	1.038	1.146		Walters S （W)	1994	1.003	0.997	1.119		Castellsague J (C)	1995	1.008	0.984	1.034		Jaffe DH	2003	1.024	1.002	1.046
Mohr LB (W)	2008	0.996	0.975	1.018														Santus P	2012	0.95	0.7	1.234		Evans KA	2013	1.09	0.887	1.35		Raun LH	2014	1.15	0.85	1.4		Amancio CT	2012	1.027	1.002	1.053
Mohr LB (C)	2008	1.011	0.985	1.035														Strickland MJ	2010	1.004	0.998	1.009		Ito K	2007	1.055	1.045	1.08								Sheppard L	1999	1.014	0.986	1.028
Abe T (A)	2007	1.008	0.93	1.092														Barnett AG	2005	1.022	0.972	1.073		Thompson AJ	2001	1.012	1.004	1.02		HA subgroup analyse						Sunyer J(C)	2003	1.013	1.004	1.022
Abe T (C)	2007	0.996	0.977	1.024														Barnett AG	2005	1.021	0.964	1.084		Yang CY (W)	2007	1.093	1.001	1.191		study	year	RR	LL	UL		Sunyer J(A)	2003	1	0.991	1.01
Boutin-Forzano S	2004	1.002	0.995	1.01																				Tsai SS(W )	2006	1.011	0.973	1.05		Wong TW	1999	1.017	0.998	1.036		Smargiassi A(H)	2009	1.169	1	1.36
Jalaludin BB	2008	1.07	1.031	1.105														adult subgroup analyse						Castellsague J (W)	1995	1.021	0.992	1.052		Fusco D	2001	0.978	0.904	1.057		Smargiassi A(E)	2009	1.048	0.976	1.121
Jaffe DH	2003	1.024	1.002	1.046														study	year	RR	LL	UL		Santus P	2012	0.972	0.63	1.388		Anderson HR	1998	1.016	1.005	1.028		Evans KA	2013	1.09	0.887	1.35
Li S	2011	1.027	1.007	1.048														Anderson HR	1998	0.993	0.977	1.009		Strickland MJ	2010	1.009	1.001	1.018		Petroeschevsky A	2001	0.998	0.996	1		Ito K	2007	1.033	1.03	1.043
Amancio CT	2012	1.027	1.002	1.053														Hajat S	1999	1.02	0.997	1.044		Son JY	2013	1.063	0.931	1.21		Ko FWS	2007	1.004	0.998	1.011		Cassino C	1999	0.977	0.938	1.019
Sheppard L	1999	1.014	0.986	1.028														Abe T	2007	1.008	0.93	1.092		Cai J	2014	1.011	0.993	1.029		Schouten JP	1996	0.98	0.97	0.992		Laurent O	2008	1.056	0.979	1.139
Fletcher T	2000	1.039	0.993	1.091														Medina S	1997	1.026	1.003	1.051		Raun LH	2014	1.15	0.7	1.6		Son JY	2013	1.002	0.983	1.023		Barnett AG(1-4y)	2005	1.017	1.004	1.031
Sunyer J (C)	2003	1.013	1.004	1.022														Lavigne E	2010	0.978	0.822	1.133								Samoli E	2010	1.06	1.009	1.113		Barnett AG(5-14y)	2005	1.013	0.964	1.084
Sunyer J (A)	2003	1	0.991	1.01														Lavigne E	2010	1	0.978	1.244								Lee SL	2006	0.989	0.974	0.998		Romero-Placeres M	2004	0.994	0.983	1.004
Smargiassi A（H）	2009	1.169	1	1.36														Wilson AM (P)	2004	1.04	1	1.08								Lee JT	2006	1.077	1	1.161		Cai J	2014	1.013	1.005	1.021
Smargiassi A(E)	2009	1.048	0.976	1.121														Wilson AM (M)	2004	1.01	0.97	1.05								Lin M (M)	2003	1	0.975	1.025		Raun LH	2014	1.15	0.85	1.4
Evans KA	2013	1.09	0.887	1.35														Sunyer J	2003	1	0.991	1.01								Lin M (F)	2003	1.02	0.985	1.055
Ito K	2007	1.033	1.03	1.043														Sunyer J	1997	0.999	0.992	1.007								Lin M (ML)	2004	1.021	0.934	1.106		Lag >2days subgroup analyse
Cassino C	1999	0.977	0.938	1.019														Petroeschevsky A	2001	0.998	0.996	0.999								Lin M (MH)	2004	1.032	0.947	1.127		study	year	RR	LL	UL
Yang CY (W)	2007	1.091	1.001	1.187														Laurent O	2008	0.99	0.882	1.112								Lin M (FL)	2004	1.053	0.947	1.17		Hajat S	1999	1.018	1.001	1.034
Yang CY (C)	2007	0.978	0.92	1.038														Ko FWS	2007	1.018	1.001	1.035								Lin M (FH)	2004	1.074	0.958	1.201		Petroeschevsky A	2001	0.998	0.996	1
Tsai SS(W )	2006	1.011	0.973	1.05														Cassino C	1999	0.996	0.957	1.043								Sheppard L	1999	1.014	0.986	1.028		Medina S	1997	1.026	1.01	1.041
Tsai SS (C)	2006	1.113	1.044	1.19														Son JY	2013	0.996	0.958	1.037								Fletcher T	2000	1.039	0.993	1.091		Cirera L	2012	1.06	1.014	1.11
Laurent O	2008	1.056	0.979	1.139																										Smargiassi A（H）	2009	1.169	1	1.36		Lee JT	2006	1.077	1	1.161
Castellsague J (W)	1995	1.021	0.992	1.052														elderly subgroup analyse												Yang CY (W)	2007	1.091	1.001	1.187		Li S	2011	1.027	1.007	1.048
Castellsague J (C)	1995	1.008	0.984	1.034														study	year	RR	LL	UL								Yang CY (C)	2007	0.978	0.92	1.038		Fletcher T	2000	1.039	0.993	1.091
Barnett AG	2005	1.017	1.004	1.031														Anderson HR	1998	1.028	0.992	1.06								Tsai SS(W )	2006	1.011	0.973	1.05		Yang CY (W)	2007	1.091	1.001	1.187
Barnett AG	2005	1.013	0.964	1.084														Hajat S	1999	1.025	0.981	1.073								Tsai SS (C)	2006	1.113	1.044	1.19		Yang CY (C)	2007	0.978	0.92	1.038
Strickland MJ	2010	1.004	0.998	1.009														Lavigne E	2010	1.277	0.911	1.289								Barnett AG (1-4y)	2005	1.017	1.004	1.031		Tsai SS(W )	2006	1.011	0.973	1.05
Walters S （W)	1994	1.012	0.987	1.448														Wilson AM (P)	2004	1.04	0.94	1.16								Barnett AG (5-14y)	2005	1.013	0.964	1.084		Tsai SS (C)	2006	1.113	1.044	1.19
Walters S （C)	1994	1.037	1	1.076														Wilson AM (M)	2004	1.04	0.88	1.24								Strickland MJ	2010	1.004	0.998	1.009		Castellsague J (W)	1995	1.021	0.992	1.052
Cai J	2014	1.013	1.005	1.021														Laurent O	2008	1.102	0.975	1.245								Walters S （W)	1994	1.012	0.987	1.448		Castellsague J (C)	1995	1.008	0.984	1.034
Raun LH	2014	1.15	0.85	1.4														Santus P	2012	1.198	0.692	1.856								Walters S （C)	1994	1.037	1	1.076		Strickland MJ	2010	1.004	0.998	1.009
																		Son JY	2013	1.022	0.986	1.062								Lee JT	2002	1.09	1.05	1.14		Walters S （W)	1994	1.012	0.987	1.448
																		Cai J	2014	1.011	0.996	1.025								Romero-Placeres M	2004	0.994	0.983	1.004		Walters S （C)	1994	1.037	1	1.076
																														Cai J	2014	1.013	1.005	1.021		Lee JT	2002	1.09	1.05	1.14
